# Supplementary material for: Phenological Shifts Since 1830 in 29 Native Plant Species of California and Their Responses to Historical Climate Change
Source: Plants (Basel). 2025 Mar 7;14(6):843. doi: 10.3390/plants14060843 (PMC11945038; doi:10.3390/plants14060843)
Supplement: Supplementary file 1 [file plants-14-00843-s001.zip]

Archive with 870 entries (835 files):
- File S1 - Supplementary_Figures.pdf
- File S1 - Supplementary_Tables.pdf
- File S1 - Vegetation and ecoregions.pdf
- File S2-Species/
- File S2-Species/File S2-README.pdf
- File S2-Species/S2.1-DOYvsYears/
- File S2-Species/S2.1-DOYvsYears/1_LM/
- File S2-Species/S2.1-DOYvsYears/1_LM/Model_Selection_DVG_Abies concolor.csv
- File S2-Species/S2.1-DOYvsYears/1_LM/Model_Selection_DVG_Acer glabrum.csv
- File S2-Species/S2.1-DOYvsYears/1_LM/Model_Selection_DVG_Acer macrophyllum.csv
- File S2-Species/S2.1-DOYvsYears/1_LM/Model_Selection_DVG_Amsinckia menziesii.csv
- File S2-Species/S2.1-DOYvsYears/1_LM/Model_Selection_DVG_Arctostaphylos nevadensis.csv
- File S2-Species/S2.1-DOYvsYears/1_LM/Model_Selection_DVG_Arctostaphylos patula.csv
- File S2-Species/S2.1-DOYvsYears/1_LM/Model_Selection_DVG_Ceanothus cuneatus.csv
- File S2-Species/S2.1-DOYvsYears/1_LM/Model_Selection_DVG_Dudleya cymosa.csv
- File S2-Species/S2.1-DOYvsYears/1_LM/Model_Selection_DVG_Heteromeles arbutifolia.csv
- File S2-Species/S2.1-DOYvsYears/1_LM/Model_Selection_DVG_Nassella pulchra.csv
- File S2-Species/S2.1-DOYvsYears/1_LM/Model_Selection_DVG_Plagiobothrys nothofulvus.csv
- File S2-Species/S2.1-DOYvsYears/1_LM/Model_Selection_DVG_Prunus emarginata.csv
- File S2-Species/S2.1-DOYvsYears/1_LM/Model_Selection_DVG_Quercus agrifolia.csv
- File S2-Species/S2.1-DOYvsYears/1_LM/Model_Selection_DVG_Quercus chrysolepis.csv
- File S2-Species/S2.1-DOYvsYears/1_LM/Model_Selection_DVG_Quercus douglasii.csv
- File S2-Species/S2.1-DOYvsYears/1_LM/Model_Selection_DVG_Quercus durata.csv
- File S2-Species/S2.1-DOYvsYears/1_LM/Model_Selection_DVG_Quercus kelloggii.csv
- File S2-Species/S2.1-DOYvsYears/1_LM/Model_Selection_DVG_Quercus lobata.csv
- File S2-Species/S2.1-DOYvsYears/1_LM/Model_Selection_DVG_Quercus vaccinifolia.csv
- File S2-Species/S2.1-DOYvsYears/1_LM/Model_Selection_DVG_Quercus wislizeni.csv
- File S2-Species/S2.1-DOYvsYears/1_LM/Model_Selection_DVG_Salvia mellifera.csv
- File S2-Species/S2.1-DOYvsYears/1_LM/Model_Selection_FBF_Amsinckia menziesii.csv
- File S2-Species/S2.1-DOYvsYears/1_LM/Model_Selection_FBF_Arbutus menziesii.csv
- File S2-Species/S2.1-DOYvsYears/1_LM/Model_Selection_FBF_Arctostaphylos patula.csv
- File S2-Species/S2.1-DOYvsYears/1_LM/Model_Selection_FBF_Artemisia tridentata.csv
- File S2-Species/S2.1-DOYvsYears/1_LM/Model_Selection_FBF_Ceanothus cuneatus.csv
- File S2-Species/S2.1-DOYvsYears/1_LM/Model_Selection_FBF_Dudleya cymosa.csv
- File S2-Species/S2.1-DOYvsYears/1_LM/Model_Selection_FBF_Heteromeles arbutifolia.csv
- File S2-Species/S2.1-DOYvsYears/1_LM/Model_Selection_FBF_Lonicera interrupta.csv
- File S2-Species/S2.1-DOYvsYears/1_LM/Model_Selection_FBF_Plagiobothrys nothofulvus.csv
- File S2-Species/S2.1-DOYvsYears/1_LM/Model_Selection_FBF_Prunus emarginata.csv
- File S2-Species/S2.1-DOYvsYears/1_LM/Model_Selection_FBF_Quercus agrifolia.csv
- File S2-Species/S2.1-DOYvsYears/1_LM/Model_Selection_FBF_Quercus chrysolepis.csv
- File S2-Species/S2.1-DOYvsYears/1_LM/Model_Selection_FBF_Quercus vaccinifolia.csv
- File S2-Species/S2.1-DOYvsYears/1_LM/Model_Selection_FBF_Quercus wislizeni.csv
- File S2-Species/S2.1-DOYvsYears/1_LM/Model_Selection_FBF_Salvia mellifera.csv
- File S2-Species/S2.1-DOYvsYears/1_LM/Model_Selection_FS_Abies concolor.csv
- File S2-Species/S2.1-DOYvsYears/1_LM/Model_Selection_FS_Acer glabrum.csv
- File S2-Species/S2.1-DOYvsYears/1_LM/Model_Selection_FS_Acer macrophyllum.csv
- File S2-Species/S2.1-DOYvsYears/1_LM/Model_Selection_FS_Amsinckia menziesii.csv
- File S2-Species/S2.1-DOYvsYears/1_LM/Model_Selection_FS_Arbutus menziesii.csv
- File S2-Species/S2.1-DOYvsYears/1_LM/Model_Selection_FS_Arctostaphylos nevadensis.csv
- File S2-Species/S2.1-DOYvsYears/1_LM/Model_Selection_FS_Arctostaphylos patula.csv
- File S2-Species/S2.1-DOYvsYears/1_LM/Model_Selection_FS_Artemisia tridentata.csv
- File S2-Species/S2.1-DOYvsYears/1_LM/Model_Selection_FS_Ceanothus cuneatus.csv
- File S2-Species/S2.1-DOYvsYears/1_LM/Model_Selection_FS_Dudleya cymosa.csv
- File S2-Species/S2.1-DOYvsYears/1_LM/Model_Selection_FS_Heteromeles arbutifolia.csv
- File S2-Species/S2.1-DOYvsYears/1_LM/Model_Selection_FS_Juniperus californica.csv
- File S2-Species/S2.1-DOYvsYears/1_LM/Model_Selection_FS_Lonicera interrupta.csv
- File S2-Species/S2.1-DOYvsYears/1_LM/Model_Selection_FS_Nassella pulchra.csv
- File S2-Species/S2.1-DOYvsYears/1_LM/Model_Selection_FS_Pinus attenuata.csv
- File S2-Species/S2.1-DOYvsYears/1_LM/Model_Selection_FS_Plagiobothrys nothofulvus.csv
- File S2-Species/S2.1-DOYvsYears/1_LM/Model_Selection_FS_Prunus emarginata.csv
- File S2-Species/S2.1-DOYvsYears/1_LM/Model_Selection_FS_Quercus agrifolia.csv
- File S2-Species/S2.1-DOYvsYears/1_LM/Model_Selection_FS_Quercus chrysolepis.csv
- File S2-Species/S2.1-DOYvsYears/1_LM/Model_Selection_FS_Quercus douglasii.csv
- File S2-Species/S2.1-DOYvsYears/1_LM/Model_Selection_FS_Quercus durata.csv
- File S2-Species/S2.1-DOYvsYears/1_LM/Model_Selection_FS_Quercus kelloggii.csv
- File S2-Species/S2.1-DOYvsYears/1_LM/Model_Selection_FS_Quercus lobata.csv
- File S2-Species/S2.1-DOYvsYears/1_LM/Model_Selection_FS_Quercus vaccinifolia.csv
- File S2-Species/S2.1-DOYvsYears/1_LM/Model_Selection_FS_Quercus wislizeni.csv
- File S2-Species/S2.1-DOYvsYears/1_LM/Model_Selection_FS_Salvia mellifera.csv
- File S2-Species/S2.1-DOYvsYears/1_LM/Model_Selection_F_Abies concolor.csv
- File S2-Species/S2.1-DOYvsYears/1_LM/Model_Selection_F_Acer glabrum.csv
- File S2-Species/S2.1-DOYvsYears/1_LM/Model_Selection_F_Acer macrophyllum.csv
- File S2-Species/S2.1-DOYvsYears/1_LM/Model_Selection_F_Amsinckia menziesii.csv
- File S2-Species/S2.1-DOYvsYears/1_LM/Model_Selection_F_Arbutus menziesii.csv
- File S2-Species/S2.1-DOYvsYears/1_LM/Model_Selection_F_Arctostaphylos nevadensis.csv
- File S2-Species/S2.1-DOYvsYears/1_LM/Model_Selection_F_Arctostaphylos patula.csv
- File S2-Species/S2.1-DOYvsYears/1_LM/Model_Selection_F_Artemisia tridentata.csv
- File S2-Species/S2.1-DOYvsYears/1_LM/Model_Selection_F_Ceanothus cuneatus.csv
- File S2-Species/S2.1-DOYvsYears/1_LM/Model_Selection_F_Dudleya cymosa.csv
- File S2-Species/S2.1-DOYvsYears/1_LM/Model_Selection_F_Heteromeles arbutifolia.csv
- File S2-Species/S2.1-DOYvsYears/1_LM/Model_Selection_F_Juniperus californica.csv
- File S2-Species/S2.1-DOYvsYears/1_LM/Model_Selection_F_Lonicera interrupta.csv
- File S2-Species/S2.1-DOYvsYears/1_LM/Model_Selection_F_Nassella pulchra.csv
- File S2-Species/S2.1-DOYvsYears/1_LM/Model_Selection_F_Pinus attenuata.csv
- File S2-Species/S2.1-DOYvsYears/1_LM/Model_Selection_F_Pinus contorta.csv
- File S2-Species/S2.1-DOYvsYears/1_LM/Model_Selection_F_Pinus ponderosa.csv
- File S2-Species/S2.1-DOYvsYears/1_LM/Model_Selection_F_Plagiobothrys nothofulvus.csv
- File S2-Species/S2.1-DOYvsYears/1_LM/Model_Selection_F_Prunus emarginata.csv
- File S2-Species/S2.1-DOYvsYears/1_LM/Model_Selection_F_Quercus agrifolia.csv
- File S2-Species/S2.1-DOYvsYears/1_LM/Model_Selection_F_Quercus chrysolepis.csv
- File S2-Species/S2.1-DOYvsYears/1_LM/Model_Selection_F_Quercus douglasii.csv
- File S2-Species/S2.1-DOYvsYears/1_LM/Model_Selection_F_Quercus durata.csv
- File S2-Species/S2.1-DOYvsYears/1_LM/Model_Selection_F_Quercus kelloggii.csv
- File S2-Species/S2.1-DOYvsYears/1_LM/Model_Selection_F_Quercus lobata.csv
- File S2-Species/S2.1-DOYvsYears/1_LM/Model_Selection_F_Quercus vaccinifolia.csv
- File S2-Species/S2.1-DOYvsYears/1_LM/Model_Selection_F_Quercus wislizeni.csv
- File S2-Species/S2.1-DOYvsYears/1_LM/Model_Selection_F_Salvia mellifera.csv
- File S2-Species/S2.1-DOYvsYears/1_LM/Model_Selection_F_Sequoia sempervirens.csv
- File S2-Species/S2.1-DOYvsYears/1_LM/Plots/
- File S2-Species/S2.1-DOYvsYears/1_LM/Plots/DVG_Abies concolor_plot.png
- File S2-Species/S2.1-DOYvsYears/1_LM/Plots/DVG_Acer glabrum_plot.png
- File S2-Species/S2.1-DOYvsYears/1_LM/Plots/DVG_Acer macrophyllum_plot.png
- File S2-Species/S2.1-DOYvsYears/1_LM/Plots/DVG_Amsinckia menziesii_plot.png
- File S2-Species/S2.1-DOYvsYears/1_LM/Plots/DVG_Arctostaphylos nevadensis_plot.png
- File S2-Species/S2.1-DOYvsYears/1_LM/Plots/DVG_Arctostaphylos patula_plot.png
- File S2-Species/S2.1-DOYvsYears/1_LM/Plots/DVG_Ceanothus cuneatus_plot.png
- File S2-Species/S2.1-DOYvsYears/1_LM/Plots/DVG_Dudleya cymosa_plot.png
- File S2-Species/S2.1-DOYvsYears/1_LM/Plots/DVG_Heteromeles arbutifolia_plot.png
- File S2-Species/S2.1-DOYvsYears/1_LM/Plots/DVG_Nassella pulchra_plot.png
- File S2-Species/S2.1-DOYvsYears/1_LM/Plots/DVG_Plagiobothrys nothofulvus_plot.png
- File S2-Species/S2.1-DOYvsYears/1_LM/Plots/DVG_Quercus agrifolia_plot.png
- File S2-Species/S2.1-DOYvsYears/1_LM/Plots/DVG_Quercus chrysolepis_plot.png
- File S2-Species/S2.1-DOYvsYears/1_LM/Plots/DVG_Quercus douglasii_plot.png
- File S2-Species/S2.1-DOYvsYears/1_LM/Plots/DVG_Quercus durata_plot.png
- File S2-Species/S2.1-DOYvsYears/1_LM/Plots/DVG_Quercus kelloggii_plot.png
- File S2-Species/S2.1-DOYvsYears/1_LM/Plots/DVG_Quercus lobata_plot.png
- File S2-Species/S2.1-DOYvsYears/1_LM/Plots/DVG_Quercus vaccinifolia_plot.png
- File S2-Species/S2.1-DOYvsYears/1_LM/Plots/DVG_Quercus wislizeni_plot.png
- File S2-Species/S2.1-DOYvsYears/1_LM/Plots/DVG_Salvia mellifera_plot.png
- File S2-Species/S2.1-DOYvsYears/1_LM/Plots/FBF_Amsinckia menziesii_plot.png
- File S2-Species/S2.1-DOYvsYears/1_LM/Plots/FBF_Arbutus menziesii_plot.png
- File S2-Species/S2.1-DOYvsYears/1_LM/Plots/FBF_Arctostaphylos patula_plot.png
- File S2-Species/S2.1-DOYvsYears/1_LM/Plots/FBF_Artemisia tridentata_plot.png
- File S2-Species/S2.1-DOYvsYears/1_LM/Plots/FBF_Ceanothus cuneatus_plot.png
- File S2-Species/S2.1-DOYvsYears/1_LM/Plots/FBF_Dudleya cymosa_plot.png
- File S2-Species/S2.1-DOYvsYears/1_LM/Plots/FBF_Heteromeles arbutifolia_plot.png
- File S2-Species/S2.1-DOYvsYears/1_LM/Plots/FBF_Lonicera interrupta_plot.png
- File S2-Species/S2.1-DOYvsYears/1_LM/Plots/FBF_Plagiobothrys nothofulvus_plot.png
- File S2-Species/S2.1-DOYvsYears/1_LM/Plots/FBF_Prunus emarginata_plot.png
- File S2-Species/S2.1-DOYvsYears/1_LM/Plots/FBF_Quercus agrifolia_plot.png
- File S2-Species/S2.1-DOYvsYears/1_LM/Plots/FBF_Quercus chrysolepis_plot.png
- File S2-Species/S2.1-DOYvsYears/1_LM/Plots/FBF_Quercus vaccinifolia_plot.png
- File S2-Species/S2.1-DOYvsYears/1_LM/Plots/FBF_Quercus wislizeni_plot.png
- File S2-Species/S2.1-DOYvsYears/1_LM/Plots/FBF_Salvia mellifera_plot.png
- File S2-Species/S2.1-DOYvsYears/1_LM/Plots/FS_Abies concolor_plot.png
- File S2-Species/S2.1-DOYvsYears/1_LM/Plots/FS_Acer glabrum_plot.png
- File S2-Species/S2.1-DOYvsYears/1_LM/Plots/FS_Acer macrophyllum_plot.png
- File S2-Species/S2.1-DOYvsYears/1_LM/Plots/FS_Amsinckia menziesii_plot.png
- File S2-Species/S2.1-DOYvsYears/1_LM/Plots/FS_Arbutus menziesii_plot.png
- File S2-Species/S2.1-DOYvsYears/1_LM/Plots/FS_Arctostaphylos nevadensis_plot.png
- File S2-Species/S2.1-DOYvsYears/1_LM/Plots/FS_Arctostaphylos patula_plot.png
- File S2-Species/S2.1-DOYvsYears/1_LM/Plots/FS_Artemisia tridentata_plot.png
- File S2-Species/S2.1-DOYvsYears/1_LM/Plots/FS_Ceanothus cuneatus_plot.png
- File S2-Species/S2.1-DOYvsYears/1_LM/Plots/FS_Dudleya cymosa_plot.png
- File S2-Species/S2.1-DOYvsYears/1_LM/Plots/FS_Heteromeles arbutifolia_plot.png
- File S2-Species/S2.1-DOYvsYears/1_LM/Plots/FS_Juniperus californica_plot.png
- File S2-Species/S2.1-DOYvsYears/1_LM/Plots/FS_Lonicera interrupta_plot.png
- File S2-Species/S2.1-DOYvsYears/1_LM/Plots/FS_Nassella pulchra_plot.png
- File S2-Species/S2.1-DOYvsYears/1_LM/Plots/FS_Pinus attenuata_plot.png
- File S2-Species/S2.1-DOYvsYears/1_LM/Plots/FS_Plagiobothrys nothofulvus_plot.png
- File S2-Species/S2.1-DOYvsYears/1_LM/Plots/FS_Prunus emarginata_plot.png
- File S2-Species/S2.1-DOYvsYears/1_LM/Plots/FS_Quercus agrifolia_plot.png
- File S2-Species/S2.1-DOYvsYears/1_LM/Plots/FS_Quercus chrysolepis_plot.png
- File S2-Species/S2.1-DOYvsYears/1_LM/Plots/FS_Quercus douglasii_plot.png
- File S2-Species/S2.1-DOYvsYears/1_LM/Plots/FS_Quercus durata_plot.png
- File S2-Species/S2.1-DOYvsYears/1_LM/Plots/FS_Quercus kelloggii_plot.png
- File S2-Species/S2.1-DOYvsYears/1_LM/Plots/FS_Quercus lobata_plot.png
- File S2-Species/S2.1-DOYvsYears/1_LM/Plots/FS_Quercus vaccinifolia_plot.png
- File S2-Species/S2.1-DOYvsYears/1_LM/Plots/FS_Salvia mellifera_plot.png
- File S2-Species/S2.1-DOYvsYears/1_LM/Plots/F_Abies concolor_plot.png
- File S2-Species/S2.1-DOYvsYears/1_LM/Plots/F_Acer glabrum_plot.png
- File S2-Species/S2.1-DOYvsYears/1_LM/Plots/F_Amsinckia menziesii_plot.png
- File S2-Species/S2.1-DOYvsYears/1_LM/Plots/F_Arbutus menziesii_plot.png
- File S2-Species/S2.1-DOYvsYears/1_LM/Plots/F_Arctostaphylos nevadensis_plot.png
- File S2-Species/S2.1-DOYvsYears/1_LM/Plots/F_Arctostaphylos patula_plot.png
- File S2-Species/S2.1-DOYvsYears/1_LM/Plots/F_Artemisia tridentata_plot.png
- File S2-Species/S2.1-DOYvsYears/1_LM/Plots/F_Ceanothus cuneatus_plot.png
- File S2-Species/S2.1-DOYvsYears/1_LM/Plots/F_Juniperus californica_plot.png
- File S2-Species/S2.1-DOYvsYears/1_LM/Plots/F_Lonicera interrupta_plot.png
- File S2-Species/S2.1-DOYvsYears/1_LM/Plots/F_Nassella pulchra_plot.png
- File S2-Species/S2.1-DOYvsYears/1_LM/Plots/F_Pinus attenuata_plot.png
- File S2-Species/S2.1-DOYvsYears/1_LM/Plots/F_Pinus ponderosa_plot.png
- File S2-Species/S2.1-DOYvsYears/1_LM/Plots/F_Plagiobothrys nothofulvus_plot.png
- File S2-Species/S2.1-DOYvsYears/1_LM/Plots/F_Quercus agrifolia_plot.png
- File S2-Species/S2.1-DOYvsYears/1_LM/Plots/F_Quercus chrysolepis_plot.png
- File S2-Species/S2.1-DOYvsYears/1_LM/Plots/F_Quercus douglasii_plot.png
- File S2-Species/S2.1-DOYvsYears/1_LM/Plots/F_Quercus kelloggii_plot.png
- File S2-Species/S2.1-DOYvsYears/1_LM/Plots/F_Quercus vaccinifolia_plot.png
- File S2-Species/S2.1-DOYvsYears/1_LM/Plots/F_Quercus wislizeni_plot.png
- File S2-Species/S2.1-DOYvsYears/1_LM/Plots/F_Salvia mellifera_plot.png
- File S2-Species/S2.1-DOYvsYears/1_LM/Plots/Residuals_DVG_Abies concolor.png
- File S2-Species/S2.1-DOYvsYears/1_LM/Plots/Residuals_DVG_Acer glabrum.png
- File S2-Species/S2.1-DOYvsYears/1_LM/Plots/Residuals_DVG_Acer macrophyllum.png
- File S2-Species/S2.1-DOYvsYears/1_LM/Plots/Residuals_DVG_Amsinckia menziesii.png
- File S2-Species/S2.1-DOYvsYears/1_LM/Plots/Residuals_DVG_Arctostaphylos nevadensis.png
- File S2-Species/S2.1-DOYvsYears/1_LM/Plots/Residuals_DVG_Arctostaphylos patula.png
- File S2-Species/S2.1-DOYvsYears/1_LM/Plots/Residuals_DVG_Ceanothus cuneatus.png
- File S2-Species/S2.1-DOYvsYears/1_LM/Plots/Residuals_DVG_Dudleya cymosa.png
- File S2-Species/S2.1-DOYvsYears/1_LM/Plots/Residuals_DVG_Heteromeles arbutifolia.png
- File S2-Species/S2.1-DOYvsYears/1_LM/Plots/Residuals_DVG_Nassella pulchra.png
- File S2-Species/S2.1-DOYvsYears/1_LM/Plots/Residuals_DVG_Plagiobothrys nothofulvus.png
- File S2-Species/S2.1-DOYvsYears/1_LM/Plots/Residuals_DVG_Quercus agrifolia.png
- File S2-Species/S2.1-DOYvsYears/1_LM/Plots/Residuals_DVG_Quercus chrysolepis.png
- File S2-Species/S2.1-DOYvsYears/1_LM/Plots/Residuals_DVG_Quercus douglasii.png
- File S2-Species/S2.1-DOYvsYears/1_LM/Plots/Residuals_DVG_Quercus durata.png
- File S2-Species/S2.1-DOYvsYears/1_LM/Plots/Residuals_DVG_Quercus kelloggii.png
- File S2-Species/S2.1-DOYvsYears/1_LM/Plots/Residuals_DVG_Quercus lobata.png
- File S2-Species/S2.1-DOYvsYears/1_LM/Plots/Residuals_DVG_Quercus vaccinifolia.png
- File S2-Species/S2.1-DOYvsYears/1_LM/Plots/Residuals_DVG_Quercus wislizeni.png
- File S2-Species/S2.1-DOYvsYears/1_LM/Plots/Residuals_DVG_Salvia mellifera.png
- File S2-Species/S2.1-DOYvsYears/1_LM/Plots/Residuals_FBF_Amsinckia menziesii.png
- File S2-Species/S2.1-DOYvsYears/1_LM/Plots/Residuals_FBF_Arbutus menziesii.png
- File S2-Species/S2.1-DOYvsYears/1_LM/Plots/Residuals_FBF_Arctostaphylos patula.png
- File S2-Species/S2.1-DOYvsYears/1_LM/Plots/Residuals_FBF_Artemisia tridentata.png
- File S2-Species/S2.1-DOYvsYears/1_LM/Plots/Residuals_FBF_Ceanothus cuneatus.png
- File S2-Species/S2.1-DOYvsYears/1_LM/Plots/Residuals_FBF_Dudleya cymosa.png
- File S2-Species/S2.1-DOYvsYears/1_LM/Plots/Residuals_FBF_Heteromeles arbutifolia.png
- File S2-Species/S2.1-DOYvsYears/1_LM/Plots/Residuals_FBF_Lonicera interrupta.png
- File S2-Species/S2.1-DOYvsYears/1_LM/Plots/Residuals_FBF_Plagiobothrys nothofulvus.png
- File S2-Species/S2.1-DOYvsYears/1_LM/Plots/Residuals_FBF_Prunus emarginata.png
- File S2-Species/S2.1-DOYvsYears/1_LM/Plots/Residuals_FBF_Quercus agrifolia.png
- File S2-Species/S2.1-DOYvsYears/1_LM/Plots/Residuals_FBF_Quercus chrysolepis.png
- File S2-Species/S2.1-DOYvsYears/1_LM/Plots/Residuals_FBF_Quercus vaccinifolia.png
- File S2-Species/S2.1-DOYvsYears/1_LM/Plots/Residuals_FBF_Quercus wislizeni.png
- File S2-Species/S2.1-DOYvsYears/1_LM/Plots/Residuals_FBF_Salvia mellifera.png
- File S2-Species/S2.1-DOYvsYears/1_LM/Plots/Residuals_FS_Abies concolor.png
- File S2-Species/S2.1-DOYvsYears/1_LM/Plots/Residuals_FS_Acer glabrum.png
- File S2-Species/S2.1-DOYvsYears/1_LM/Plots/Residuals_FS_Acer macrophyllum.png
- File S2-Species/S2.1-DOYvsYears/1_LM/Plots/Residuals_FS_Amsinckia menziesii.png
- File S2-Species/S2.1-DOYvsYears/1_LM/Plots/Residuals_FS_Arbutus menziesii.png
- File S2-Species/S2.1-DOYvsYears/1_LM/Plots/Residuals_FS_Arctostaphylos nevadensis.png
- File S2-Species/S2.1-DOYvsYears/1_LM/Plots/Residuals_FS_Arctostaphylos patula.png
- File S2-Species/S2.1-DOYvsYears/1_LM/Plots/Residuals_FS_Artemisia tridentata.png
- File S2-Species/S2.1-DOYvsYears/1_LM/Plots/Residuals_FS_Ceanothus cuneatus.png
- File S2-Species/S2.1-DOYvsYears/1_LM/Plots/Residuals_FS_Dudleya cymosa.png
- File S2-Species/S2.1-DOYvsYears/1_LM/Plots/Residuals_FS_Heteromeles arbutifolia.png
- File S2-Species/S2.1-DOYvsYears/1_LM/Plots/Residuals_FS_Juniperus californica.png
- File S2-Species/S2.1-DOYvsYears/1_LM/Plots/Residuals_FS_Lonicera interrupta.png
- File S2-Species/S2.1-DOYvsYears/1_LM/Plots/Residuals_FS_Nassella pulchra.png
- File S2-Species/S2.1-DOYvsYears/1_LM/Plots/Residuals_FS_Pinus attenuata.png
- File S2-Species/S2.1-DOYvsYears/1_LM/Plots/Residuals_FS_Plagiobothrys nothofulvus.png
- File S2-Species/S2.1-DOYvsYears/1_LM/Plots/Residuals_FS_Prunus emarginata.png
- File S2-Species/S2.1-DOYvsYears/1_LM/Plots/Residuals_FS_Quercus agrifolia.png
- File S2-Species/S2.1-DOYvsYears/1_LM/Plots/Residuals_FS_Quercus chrysolepis.png
- File S2-Species/S2.1-DOYvsYears/1_LM/Plots/Residuals_FS_Quercus douglasii.png
- File S2-Species/S2.1-DOYvsYears/1_LM/Plots/Residuals_FS_Quercus durata.png
- File S2-Species/S2.1-DOYvsYears/1_LM/Plots/Residuals_FS_Quercus kelloggii.png
- File S2-Species/S2.1-DOYvsYears/1_LM/Plots/Residuals_FS_Quercus lobata.png
- File S2-Species/S2.1-DOYvsYears/1_LM/Plots/Residuals_FS_Quercus vaccinifolia.png
- File S2-Species/S2.1-DOYvsYears/1_LM/Plots/Residuals_FS_Salvia mellifera.png
- File S2-Species/S2.1-DOYvsYears/1_LM/Plots/Residuals_F_Abies concolor.png
- File S2-Species/S2.1-DOYvsYears/1_LM/Plots/Residuals_F_Acer glabrum.png
- File S2-Species/S2.1-DOYvsYears/1_LM/Plots/Residuals_F_Amsinckia menziesii.png
- File S2-Species/S2.1-DOYvsYears/1_LM/Plots/Residuals_F_Arbutus menziesii.png
- File S2-Species/S2.1-DOYvsYears/1_LM/Plots/Residuals_F_Arctostaphylos nevadensis.png
- File S2-Species/S2.1-DOYvsYears/1_LM/Plots/Residuals_F_Arctostaphylos patula.png
- File S2-Species/S2.1-DOYvsYears/1_LM/Plots/Residuals_F_Artemisia tridentata.png
- File S2-Species/S2.1-DOYvsYears/1_LM/Plots/Residuals_F_Ceanothus cuneatus.png
- File S2-Species/S2.1-DOYvsYears/1_LM/Plots/Residuals_F_Juniperus californica.png
- File S2-Species/S2.1-DOYvsYears/1_LM/Plots/Residuals_F_Lonicera interrupta.png
- File S2-Species/S2.1-DOYvsYears/1_LM/Plots/Residuals_F_Nassella pulchra.png
- File S2-Species/S2.1-DOYvsYears/1_LM/Plots/Residuals_F_Pinus attenuata.png
- File S2-Species/S2.1-DOYvsYears/1_LM/Plots/Residuals_F_Pinus ponderosa.png
- File S2-Species/S2.1-DOYvsYears/1_LM/Plots/Residuals_F_Plagiobothrys nothofulvus.png
- File S2-Species/S2.1-DOYvsYears/1_LM/Plots/Residuals_F_Quercus agrifolia.png
- File S2-Species/S2.1-DOYvsYears/1_LM/Plots/Residuals_F_Quercus chrysolepis.png
- File S2-Species/S2.1-DOYvsYears/1_LM/Plots/Residuals_F_Quercus douglasii.png
- File S2-Species/S2.1-DOYvsYears/1_LM/Plots/Residuals_F_Quercus kelloggii.png
- File S2-Species/S2.1-DOYvsYears/1_LM/Plots/Residuals_F_Quercus vaccinifolia.png
- File S2-Species/S2.1-DOYvsYears/1_LM/Plots/Residuals_F_Quercus wislizeni.png
- File S2-Species/S2.1-DOYvsYears/1_LM/Plots/Residuals_F_Salvia mellifera.png
- File S2-Species/S2.1-DOYvsYears/1_LM/Results.csv
- File S2-Species/S2.1-DOYvsYears/1_LM/Results_NONORM.csv
- File S2-Species/S2.1-DOYvsYears/2_Gaussian_Log/
- File S2-Species/S2.1-DOYvsYears/2_Gaussian_Log/GLM_AIC_Results.csv
- File S2-Species/S2.1-DOYvsYears/2_Gaussian_Log/GLM_Results.csv
- File S2-Species/S2.1-DOYvsYears/2_Gaussian_Log/GLM_Results_NONORM.csv
- File S2-Species/S2.1-DOYvsYears/2_Gaussian_Log/Model_Selection_DVG_Prunus emarginata.csv
- File S2-Species/S2.1-DOYvsYears/2_Gaussian_Log/Model_Selection_FS_Quercus wislizeni.csv
- File S2-Species/S2.1-DOYvsYears/2_Gaussian_Log/Model_Selection_F_Acer macrophyllum.csv
- File S2-Species/S2.1-DOYvsYears/2_Gaussian_Log/Model_Selection_F_Dudleya cymosa.csv
- File S2-Species/S2.1-DOYvsYears/2_Gaussian_Log/Model_Selection_F_Heteromeles arbutifolia.csv
- File S2-Species/S2.1-DOYvsYears/2_Gaussian_Log/Model_Selection_F_Pinus contorta.csv
- File S2-Species/S2.1-DOYvsYears/2_Gaussian_Log/Model_Selection_F_Prunus emarginata.csv
- File S2-Species/S2.1-DOYvsYears/2_Gaussian_Log/Model_Selection_F_Quercus durata.csv
- File S2-Species/S2.1-DOYvsYears/2_Gaussian_Log/Model_Selection_F_Quercus lobata.csv
- File S2-Species/S2.1-DOYvsYears/2_Gaussian_Log/Model_Selection_F_Sequoia sempervirens.csv
- File S2-Species/S2.1-DOYvsYears/2_Gaussian_Log/Plots/
- File S2-Species/S2.1-DOYvsYears/2_Gaussian_Log/Plots/DVG_Prunus emarginata_plot.png
- File S2-Species/S2.1-DOYvsYears/2_Gaussian_Log/Plots/FS_Quercus wislizeni_plot.png
- File S2-Species/S2.1-DOYvsYears/2_Gaussian_Log/Plots/F_Acer macrophyllum_plot.png
- File S2-Species/S2.1-DOYvsYears/2_Gaussian_Log/Plots/F_Dudleya cymosa_plot.png
- File S2-Species/S2.1-DOYvsYears/2_Gaussian_Log/Plots/F_Heteromeles arbutifolia_plot.png
- File S2-Species/S2.1-DOYvsYears/2_Gaussian_Log/Plots/F_Pinus contorta_plot.png
- File S2-Species/S2.1-DOYvsYears/2_Gaussian_Log/Plots/F_Prunus emarginata_plot.png
- File S2-Species/S2.1-DOYvsYears/2_Gaussian_Log/Plots/F_Quercus durata_plot.png
- File S2-Species/S2.1-DOYvsYears/2_Gaussian_Log/Plots/F_Quercus lobata_plot.png
- File S2-Species/S2.1-DOYvsYears/2_Gaussian_Log/Plots/F_Sequoia sempervirens_plot.png
- File S2-Species/S2.1-DOYvsYears/2_Gaussian_Log/Plots/Residuals_DVG_Prunus emarginata.png
- File S2-Species/S2.1-DOYvsYears/2_Gaussian_Log/Plots/Residuals_FS_Quercus wislizeni.png
- File S2-Species/S2.1-DOYvsYears/2_Gaussian_Log/Plots/Residuals_F_Acer macrophyllum.png
- File S2-Species/S2.1-DOYvsYears/2_Gaussian_Log/Plots/Residuals_F_Dudleya cymosa.png
- File S2-Species/S2.1-DOYvsYears/2_Gaussian_Log/Plots/Residuals_F_Heteromeles arbutifolia.png
- File S2-Species/S2.1-DOYvsYears/2_Gaussian_Log/Plots/Residuals_F_Pinus contorta.png
- File S2-Species/S2.1-DOYvsYears/2_Gaussian_Log/Plots/Residuals_F_Prunus emarginata.png
- File S2-Species/S2.1-DOYvsYears/2_Gaussian_Log/Plots/Residuals_F_Quercus durata.png
- File S2-Species/S2.1-DOYvsYears/2_Gaussian_Log/Plots/Residuals_F_Quercus lobata.png
- File S2-Species/S2.1-DOYvsYears/2_Gaussian_Log/Plots/Residuals_F_Sequoia sempervirens.png
- File S2-Species/S2.1-DOYvsYears/3_GAM/
- File S2-Species/S2.1-DOYvsYears/3_GAM/GAM_AIC_Results.csv
[truncated: 570 more entries]
