# Supplementary material for: Phenological Shifts Since 1830 in 29 Native Plant Species of California and Their Responses to Historical Climate Change
Source: Plants (Basel). 2025 Mar 7;14(6):843. doi: 10.3390/plants14060843 (PMC11945038; doi:10.3390/plants14060843)
Supplement: Supplementary file 1 [file plants-14-00843-s001.zip › File S2-Species/S2.1-DOYvsYears/1_LM/Model_Selection_FS_Quercus vaccinifolia.csv]

	(Intercept)	Years	df	logLik	AICc	delta	weight
model	375.9141881435	-0.082131552970856	3	-167.771014280808	342.247910914557	0	1
