# Supplementary material for: Phenological Shifts Since 1830 in 29 Native Plant Species of California and Their Responses to Historical Climate Change
Source: Plants (Basel). 2025 Mar 7;14(6):843. doi: 10.3390/plants14060843 (PMC11945038; doi:10.3390/plants14060843)
Supplement: Supplementary file 1 [file plants-14-00843-s001.zip › File S2-Species/S2.1-DOYvsYears/1_LM/Model_Selection_F_Arctostaphylos patula.csv]

	(Intercept)	Years	df	logLik	AICc	delta	weight
model	44.1673784621001	0.0505617465322707	3	-1950.05892998577	3906.18101786628	0	1
